# Supplementary material for: Almond By-Products: A Comprehensive Review of Composition, Bioactivities, and Influencing Factors
Source: Foods. 2025 Mar 19;14(6):1042. doi: 10.3390/foods14061042 (PMC11941897; doi:10.3390/foods14061042)
Supplement: Supplementary file 1 [file foods-14-01042-s001.zip]

Archive with 1 entries (1 files):
- foods-3492411-supplementary.pdf
